# Supplementary material for: Endogenous Network Modeling Reveals Mechanisms of Repair Schwann Cell Decline and Potential Recovery Targets
Source: Biology (Basel). 2026 Jul 6;15(13):1079. doi: 10.3390/biology15131079 (PMC13359869; doi:10.3390/biology15131079)
Supplement: Supplementary file 1 [file biology-15-01079-s001.zip]

Archive with 2 entries (2 files):
- biology-4380412-supplementary.pdf
- supplemental convergence analysis.xlsx
