# Supplementary material for: Endogenous Network Modeling Reveals Mechanisms of Repair Schwann Cell Decline and Potential Recovery Targets
Source: Biology (Basel). 2026 Jul 6;15(13):1079. doi: 10.3390/biology15131079 (PMC13359869; doi:10.3390/biology15131079)
Supplement: Supplementary file 1 [file biology-15-01079-s001.zip › supplemental convergence analysis.xlsx]

## Sheet: ODE_Newton_1e3
Number of Random Initial Points:1000	Threshold for Fixed Points:1.000000e-10
Number of Stable Points:4
Number of Appearance:	48	6	23	1
Sox10	0	0	0.8633	0.867
Krox20	0	0	0.8633	0.867
c-Jun	0.9585	0.8673	0.0634	0
Stat3	0.898	0.8671	0.0025	0
NCAM	0.8928	0.8899	0	0
L1CAM	0.9409	0.9314	0.0003	0
BDNF	0.898	0.1154	0.0025	0
Notch	0.9398	0.867	0.1181	0
CyclinD-Cdk4,6	0.9596	0.0618	0.0002	0
P21	0.0529	0.8672	0.8693	0.867
P53	0.1019	0.8669	0.8781	0.867
Rb	0.0908	0.1118	0	0
Myc	0.9498	0	0.0612	0
E2F	0.9353	0	0.0003	0
BAD	0.0006	0.8538	0.8713	0.867
XIAP	0.1182	0	0.0568	0
CASP9	0.0941	0.9197	0.9202	0.9379
CASP3	0.0081	0.8861	0.8846	0.8919
Bcl2	0.1003	0.12	0.1153	0
BAX	0.8867	0.9115	0.9165	0.9287
TNF-α	0.582	0.0152	0.5722	0
IL-1	0.941	0	0.9353	0
IL-10	0.4021	0	0.3989	0
NF-kB	0.9427	0.0152	0.8959	0
ikB	0.0491	0.0152	0.0846	0
Akt	0.9386	0.004	0	0
PTEN	0.0011	0.8669	0.1064	0.867
Ras	0.9297	0.1154	0.0021	0
ERK	0.9386	0.1154	0	0
JNK	0.9115	0	0.8987	0
Number of Saddle Points:20
Number of Appearance:	91	8	101	16	137	26	11	5	6	12	10	1	1	1	6	3	2	1	1	1
Sox10	0	0	0.4146	0.4146	0.5194	0.4144	0.4144	0.8669	0	0.8669	0	0	0	0	0	0	0	0	0	0.4126
Krox20	0	0	0.4146	0.4146	0.5194	0.4144	0.4144	0.8669	0	0.8669	0	0	0	0	0	0	0	0	0	0.4126
c-Jun	0.8717	0.1752	0.0719	0.0717	0.2312	0.0692	0.0692	0.0124	0.1752	0.0124	0.1752	0.1745	0.3924	0.4123	0.3702	0.1679	0.369	0.1679	0.1679	0
Stat3	0.8688	0.051	0.0037	0.0037	0.1099	0.0033	0.0033	0	0.051	0	0.051	0.0505	0.3766	0.4121	0.3366	0.0452	0.3345	0.0452	0.0452	0
NCAM	0.89	0.0013	0	0	0.0004	0	0	0	0.3963	0	0.8674	0.8674	0.8714	0.872	0.8708	0.0009	0.8707	0.8673	0.8673	0
L1CAM	0.9318	0.051	0.0022	0.0021	0.0458	0.0019	0.0019	0	0.4034	0	0.8681	0.8681	0.8784	0.88	0.8767	0.0452	0.8766	0.8679	0.8679	0
BDNF	0.2814	0.027	0.002	0.0024	0.1086	0.0033	0.0033	0	0.027	0	0.027	0.0329	0.2199	0.0548	0.1734	0.0452	0.21	0.0452	0.0452	0
Notch	0.8729	0.3219	0.1876	0.1428	0.3657	0.0838	0.0838	0.0325	0.3219	0.0428	0.3219	0.2453	0.353	0.4118	0.4578	0.1444	0.4077	0.1444	0.1444	0
CyclinD-Cdk4,6	0.0938	0.0101	0.0009	0.002	0.0071	0.0163	0.0163	0.0004	0.0101	0.0001	0.0101	0.0176	0.1558	0.0294	0.06	0.0658	0.1088	0.0658	0.0658	0
P21	0.7836	0.6569	0.6569	0.4971	0.8693	0.0402	0.0402	0.4971	0.6569	0.6569	0.6569	0.4971	0.451	0.867	0.6678	0.0404	0.5239	0.0403	0.0404	0.867
P53	0.7027	0.5773	0.5773	0.4637	0.8781	0.1625	0.1625	0.4637	0.5773	0.5773	0.5773	0.4637	0.4165	0.867	0.5837	0.1628	0.4719	0.1627	0.1627	0.867
Rb	0.1331	0.0002	0	0	0.0001	0	0	0	0.0499	0	0.1091	0.112	0.1454	0.1079	0.1115	0.0009	0.1265	0.471	0.1346	0
Myc	0.0257	0.0558	0.0558	0.0758	0.0612	0.1376	0.1376	0.0758	0.0558	0.0558	0.0558	0.0758	0.0075	0	0.0531	0.1378	0.0701	0.1377	0.1378	0
E2F	0	0.0005	0.0005	0.0019	0.0003	0.0255	0.0255	0.0019	0.0005	0.0005	0.0005	0.0019	0	0	0.0004	0.0256	0.0014	0.0124	0.025	0
BAD	0.6326	0.658	0.658	0.4993	0.8713	0.0411	0.0411	0.4993	0.658	0.658	0.658	0.4993	0.3744	0.8655	0.641	0.0413	0.4698	0.0413	0.0413	0.867
XIAP	0.0278	0.0379	0.0379	0.0472	0.0568	0.1372	0.1372	0.0472	0.0379	0.0379	0.0379	0.0472	0.0071	0	0.0386	0.1374	0.0556	0.1374	0.1374	0
CASP9	0.7841	0.9201	0.9201	0.8961	0.9202	0.0024	0.8023	0.8961	0.9201	0.9201	0.9201	0.896	0.7238	0.9361	0.9025	0.0024	0.8044	0.4336	0.8017	0.9379
CASP3	0.828	0.8857	0.8857	0.8771	0.8846	0	0.8167	0.8771	0.8857	0.8857	0.8857	0.877	0.7913	0.8913	0.8797	0	0.8374	0.4377	0.8163	0.8919
Bcl2	0.2481	0.0836	0.0834	0.1087	0.1153	0.1397	0.1397	0.1087	0.0836	0.0834	0.0836	0.1091	0.2601	0.0551	0.1289	0.1406	0.2131	0.1406	0.1406	0
BAX	0.7436	0.8221	0.8221	0.6831	0.9165	0.0634	0.0634	0.6831	0.8221	0.8221	0.8221	0.6831	0.4719	0.927	0.8049	0.0636	0.6168	0.0635	0.0636	0.9287
TNF-α	0.3179	0.3485	0.3485	0.3158	0.5722	0.2612	0.2612	0.3158	0.3485	0.3485	0.3485	0.3157	0.1099	0.0016	0.3456	0.2611	0.3133	0.2611	0.2611	0
IL-1	0.2421	0.4063	0.4064	0.3481	0.9353	0.2695	0.2695	0.3481	0.4063	0.4064	0.4063	0.348	0.0116	0	0.3873	0.2694	0.3074	0.2694	0.2694	0
IL-10	0.2198	0.2551	0.2551	0.2172	0.3989	0.1467	0.1467	0.2172	0.2551	0.2551	0.2551	0.2171	0.0131	0	0.2519	0.1466	0.2142	0.1466	0.1466	0
NF-kB	0.3137	0.3618	0.3618	0.3187	0.896	0.2559	0.2559	0.3187	0.3618	0.3618	0.3618	0.3187	0.1055	0.0016	0.359	0.256	0.3155	0.256	0.256	0
ikB	0.2397	0.194	0.194	0.2004	0.0846	0.1961	0.1961	0.2004	0.194	0.194	0.194	0.2005	0.1076	0.0016	0.201	0.1961	0.214	0.1961	0.1961	0
Akt	0.0742	0.0034	0.0001	0	0.0133	0	0	0	0.0034	0	0.0034	0.002	0.0944	0.0004	0.0468	0.0012	0.0994	0.0012	0.0012	0
PTEN	0.5932	0.4466	0.4466	0.3772	0.1063	0.0352	0.0352	0.3772	0.4466	0.4466	0.4466	0.3772	0.4145	0.867	0.4549	0.0354	0.3899	0.0354	0.0354	0.867
Ras	0.1953	0.0856	0.0212	0.0142	0.043	0.0056	0.0056	0.0002	0.0856	0.0003	0.0856	0.0645	0.2051	0.0548	0.1683	0.0288	0.2122	0.0288	0.0288	0
ERK	0.2815	0.004	0.0001	0	0.0137	0	0	0	0.004	0	0.004	0.0026	0.2236	0.0549	0.1547	0.0012	0.2007	0.0012	0.0012	0
JNK	0.1025	0.2763	0.2764	0.2761	0.8987	0.2721	0.2721	0.2761	0.2763	0.2764	0.2763	0.276	0.0077	0	0.2568	0.2718	0.235	0.2718	0.2718	0

## Sheet: ODE_Euler_1e3
Number of Stable Points:7
Times	785	126	18	31	25	14	1
Sox10	0	0.8633	0	0	0.867	0	0
Krox20	0	0.8633	0	0	0.867	0	0
c-Jun	0.9585	0.0634	0	0.8673	0	0	0
Stat3	0.898	0.0025	0	0.8671	0	0	0
NCAM	0.8928	0	0	0.8899	0	0.8669	0.8669
L1CAM	0.9409	0.0003	0	0.9314	0	0.8669	0.8669
BDNF	0.898	0.0025	0	0.1154	0	0	0
Notch	0.9398	0.1181	0	0.867	0	0	0
CyclinD-Cdk4,6	0.9596	0.0002	0	0.0618	0	0	0
P21	0.0529	0.8693	0.8669	0.8672	0.8669	0.8669	0
P53	0.1019	0.8781	0.8669	0.8669	0.8669	0.8669	0
Rb	0.0908	0	0	0.1118	0	0.1071	0.1154
Myc	0.9498	0.0612	0	0	0	0	0
E2F	0.9353	0.0003	0	0	0	0	0
BAD	0.0006	0.8713	0.8669	0.8538	0.8669	0.8669	0
XIAP	0.1182	0.0568	0	0	0	0	0
CASP9	0.0941	0.9202	0.9379	0.9197	0.9379	0.9379	0.8669
CASP3	0.0081	0.8846	0.8919	0.8861	0.8919	0.8919	0.8669
Bcl2	0.1003	0.1153	0	0.1201	0	0	0
BAX	0.8867	0.9165	0.9287	0.9114	0.9287	0.9287	0
TNF-α	0.582	0.5722	0	0.0152	0	0	0
IL-1	0.941	0.9353	0	0	0	0	0
IL-10	0.4021	0.3989	0	0	0	0	0
NF-kB	0.9427	0.8959	0	0.0152	0	0	0
ikB	0.0491	0.0846	0	0.0152	0	0	0
Akt	0.9386	0	0	0.004	0	0	0
PTEN	0.0011	0.1064	0.8669	0.8669	0.8669	0.8669	0
Ras	0.9297	0.0021	0	0.1154	0	0	0
ERK	0.9386	0	0	0.1154	0	0	0
JNK	0.9115	0.8987	0	0	0	0	0

## Sheet: ODE_Newton_1e4
Number of Random Initial Points:10000	Threshold for Fixed Points:1.000000e-10
Number of Stable Points:8
Number of Appearance:	588	205	2	19	11	2	5	2
Sox10	0	0.8633	0.867	0	0.867	0	0	0.867
Krox20	0	0.8633	0.867	0	0.867	0	0	0.867
c-Jun	0.9585	0.0634	0	0.8673	0	0	0	0
Stat3	0.898	0.0025	0	0.8671	0	0	0	0
NCAM	0.8928	0	0	0.8899	0	0.867	0	0
L1CAM	0.9409	0.0003	0	0.9314	0	0.867	0	0
BDNF	0.898	0.0025	0	0.1154	0	0	0	0
Notch	0.9398	0.1181	0	0.867	0	0	0	0
CyclinD-Cdk4,6	0.9596	0.0002	0	0.0618	0	0	0	0
P21	0.0529	0.8693	0	0.8672	0.867	0.867	0.867	0
P53	0.1019	0.8781	0	0.8669	0.867	0.867	0.867	0
Rb	0.0908	0	0	0.1118	0	0.1071	0	0
Myc	0.9498	0.0612	0	0	0	0	0	0
E2F	0.9353	0.0003	0	0	0	0	0	0
BAD	0.0006	0.8713	0	0.8538	0.867	0.867	0.867	0
XIAP	0.1182	0.0568	0	0	0	0	0	0
CASP9	0.0941	0.9202	0.867	0.9197	0.9379	0.9379	0.9379	0
CASP3	0.0081	0.8846	0.867	0.8861	0.8919	0.8919	0.8919	0
Bcl2	0.1003	0.1153	0	0.12	0	0	0	0
BAX	0.8867	0.9165	0	0.9115	0.9287	0.9287	0.9287	0
TNF-α	0.582	0.5722	0	0.0152	0	0	0	0
IL-1	0.941	0.9353	0	0	0	0	0	0
IL-10	0.4021	0.3989	0	0	0	0	0	0
NF-kB	0.9427	0.8959	0	0.0152	0	0	0	0
ikB	0.0491	0.0846	0	0.0152	0	0	0	0
Akt	0.9386	0	0	0.004	0	0	0	0
PTEN	0.0011	0.1064	0	0.8669	0.867	0.867	0.867	0
Ras	0.9297	0.0021	0	0.1154	0	0	0	0
ERK	0.9386	0	0	0.1154	0	0	0	0
JNK	0.9115	0.8987	0	0	0	0	0	0
Number of Saddle Points:34
Number of Appearance:	1151	872	51	765	213	15	18	92	137	13	233	121	104	16	15	6	40	10	8	35	8	1	36	3	5	8	1	1	8	8	1	6	1	2
Sox10	0.5194	0.4146	0	0	0.4144	0.8669	0	0	0	0	0.4146	0	0.8669	0	0	0	0.4144	0	0.4126	0	0.4126	0	0.8669	0	0.4144	0	0.4126	0	0	0.8669	0	0	0.4126	0
Krox20	0.5194	0.4146	0	0	0.4144	0.8669	0	0	0	0	0.4146	0	0.8669	0	0	0	0.4144	0	0.4126	0	0.4126	0	0.8669	0	0.4144	0	0.4126	0	0	0.8669	0	0	0.4126	0
c-Jun	0.2312	0.0719	0.1752	0.8717	0.0692	0.0119	0.1745	0.3702	0.1752	0.3924	0.0717	0.1752	0.0124	0.1745	0.4123	0.1679	0.0692	0.1679	0	0.369	0	0.1679	0.0124	0.1679	0.0692	0.1745	0	0.1679	0.1679	0.0119	0	0.1679	0	0.1679
Stat3	0.1099	0.0037	0.051	0.8688	0.0033	0	0.0505	0.3366	0.051	0.3766	0.0037	0.051	0	0.0505	0.4121	0.0452	0.0033	0.0452	0	0.3345	0	0.0452	0	0.0452	0.0033	0.0505	0	0.0452	0.0452	0	0	0.0452	0	0.0452
NCAM	0.0004	0	0.3963	0.89	0	0	0.0013	0.8708	0.8674	0.8714	0	0.0013	0	0.8674	0.872	0.0009	0	0.0009	0	0.8707	0	0.8673	0	0.3983	0	0.3965	0	0.3983	0.3983	0	0	0.8673	0	0.8673
L1CAM	0.0458	0.0022	0.4034	0.9318	0.0019	0	0.0505	0.8767	0.8681	0.8784	0.0021	0.051	0	0.8681	0.88	0.0452	0.0019	0.0452	0	0.8766	0	0.8679	0	0.4045	0.0019	0.4035	0	0.4045	0.4045	0	0	0.8679	0	0.8679
BDNF	0.1086	0.002	0.027	0.2814	0.0033	0	0.0329	0.1734	0.027	0.2199	0.0024	0.027	0	0.0329	0.0548	0.0452	0.0033	0.0452	0	0.21	0	0.0452	0	0.0452	0.0033	0.0329	0	0.0452	0.0452	0	0	0.0452	0	0.0452
Notch	0.3657	0.1876	0.3219	0.8729	0.0838	0.0191	0.2453	0.4578	0.3219	0.353	0.1428	0.3219	0.0428	0.2453	0.4118	0.1444	0.0838	0.1444	0	0.4077	0	0.1444	0.0325	0.1444	0.0838	0.2453	0	0.1444	0.1444	0.0191	0	0.1444	0	0.1444
CyclinD-Cdk4,6	0.0071	0.0009	0.0101	0.0938	0.0163	0.0034	0.0176	0.06	0.0101	0.1558	0.002	0.0101	0.0001	0.0176	0.0294	0.0658	0.0163	0.0658	0	0.1088	0	0.0658	0.0004	0.0658	0.0163	0.0176	0	0.0658	0.0658	0.0034	0	0.0658	0	0.0658
P21	0.8693	0.6569	0.6569	0.7836	0.0402	0.0402	0.4971	0.6678	0.6569	0.451	0.4971	0.6569	0.6569	0.4971	0.867	0.0404	0.0402	0.0404	0.867	0.5239	0.4126	0.0403	0.4971	0.0404	0.0402	0.4971	0	0.0404	0.0403	0.0402	0.4126	0.0404	0	0.0402
P53	0.8781	0.5773	0.5773	0.7027	0.1625	0.1625	0.4637	0.5837	0.5773	0.4165	0.4637	0.5773	0.5773	0.4637	0.867	0.1628	0.1625	0.1628	0.867	0.4719	0.4126	0.1627	0.4637	0.1628	0.1625	0.4637	0	0.1627	0.1627	0.1625	0.4126	0.1627	0	0.1627
Rb	0.0001	0	0.0499	0.1331	0	0	0.0002	0.1115	0.1091	0.1454	0	0.0002	0	0.112	0.1079	0.0001	0	0.0009	0	0.1265	0	0.471	0	0.0618	0	0.0512	0	0.2163	0.3972	0	0	0.1346	0	0.8649
Myc	0.0612	0.0558	0.0558	0.0257	0.1376	0.1376	0.0758	0.0531	0.0558	0.0075	0.0758	0.0558	0.0558	0.0758	0	0.1378	0.1376	0.1378	0	0.0701	0	0.1377	0.0758	0.1378	0.1376	0.0758	0	0.1377	0.1377	0.1376	0	0.1378	0	0.1377
E2F	0.0003	0.0005	0.0005	0	0.0255	0.0255	0.0019	0.0004	0.0005	0	0.0019	0.0005	0.0005	0.0019	0	0.0256	0.0255	0.0256	0	0.0014	0	0.0124	0.0019	0.0256	0.0255	0.0019	0	0.0232	0.0157	0.0255	0	0.025	0	0.0034
BAD	0.8713	0.658	0.658	0.6326	0.0411	0.0411	0.4993	0.641	0.658	0.3744	0.4993	0.658	0.658	0.4993	0.8655	0.0413	0.0411	0.0413	0.867	0.4698	0.4126	0.0413	0.4993	0.0413	0.0411	0.4993	0	0.0413	0.0413	0.0411	0.4126	0.0413	0	0.0413
XIAP	0.0568	0.0379	0.0379	0.0278	0.1372	0.1372	0.0472	0.0386	0.0379	0.0071	0.0472	0.0379	0.0379	0.0472	0	0.1374	0.1372	0.1374	0	0.0556	0	0.1374	0.0472	0.1374	0.1372	0.0472	0	0.1374	0.1374	0.1372	0	0.1374	0	0.1374
CASP9	0.9202	0.9201	0.9201	0.7841	0.0024	0.0024	0.896	0.9025	0.9201	0.7238	0.8961	0.9201	0.9201	0.896	0.9361	0.8017	0.8023	0.0024	0.9379	0.8044	0.8977	0.4336	0.8961	0.8017	0.4334	0.896	0	0.4336	0.0024	0.8023	0.8977	0.8017	0.867	0.0024
CASP3	0.8846	0.8857	0.8857	0.828	0	0	0.877	0.8797	0.8857	0.7913	0.8771	0.8857	0.8857	0.877	0.8913	0.8163	0.8167	0	0.8919	0.8374	0.8786	0.4377	0.8771	0.8163	0.4375	0.877	0	0.4377	0	0.8167	0.8786	0.8163	0.867	0
Bcl2	0.1153	0.0834	0.0836	0.2481	0.1397	0.1397	0.1091	0.1289	0.0836	0.2601	0.1087	0.0836	0.0834	0.1091	0.0551	0.1406	0.1397	0.1406	0	0.2131	0	0.1406	0.1087	0.1406	0.1397	0.1091	0	0.1406	0.1406	0.1397	0	0.1406	0	0.1406
BAX	0.9165	0.8221	0.8221	0.7436	0.0634	0.0634	0.6831	0.8049	0.8221	0.4719	0.6831	0.8221	0.8221	0.6831	0.927	0.0636	0.0634	0.0636	0.9287	0.6168	0.5842	0.0635	0.6831	0.0636	0.0634	0.6831	0	0.0636	0.0636	0.0634	0.5842	0.0636	0	0.0635
TNF-α	0.5722	0.3485	0.3485	0.3179	0.2612	0.2612	0.3157	0.3456	0.3485	0.1099	0.3158	0.3485	0.3485	0.3157	0.0016	0.2611	0.2612	0.2611	0	0.3133	0	0.2611	0.3158	0.2611	0.2612	0.3157	0	0.2611	0.2611	0.2612	0	0.2611	0	0.2611
IL-1	0.9353	0.4064	0.4063	0.2421	0.2695	0.2695	0.348	0.3873	0.4063	0.0116	0.3481	0.4063	0.4064	0.348	0	0.2694	0.2695	0.2694	0	0.3074	0	0.2694	0.3481	0.2694	0.2695	0.348	0	0.2694	0.2694	0.2695	0	0.2694	0	0.2694
IL-10	0.3989	0.2551	0.2551	0.2198	0.1467	0.1467	0.2171	0.2519	0.2551	0.0131	0.2172	0.2551	0.2551	0.2171	0	0.1466	0.1467	0.1466	0	0.2142	0	0.1466	0.2172	0.1466	0.1467	0.2171	0	0.1466	0.1466	0.1467	0	0.1466	0	0.1466
NF-kB	0.896	0.3618	0.3618	0.3137	0.2559	0.2559	0.3187	0.359	0.3618	0.1055	0.3187	0.3618	0.3618	0.3187	0.0016	0.256	0.2559	0.256	0	0.3155	0	0.256	0.3187	0.256	0.2559	0.3187	0	0.256	0.256	0.2559	0	0.256	0	0.256
ikB	0.0846	0.194	0.194	0.2397	0.1961	0.1961	0.2005	0.201	0.194	0.1076	0.2004	0.194	0.194	0.2005	0.0016	0.1961	0.1961	0.1961	0	0.214	0	0.1961	0.2004	0.1961	0.1961	0.2005	0	0.1961	0.1961	0.1961	0	0.1961	0	0.1961
Akt	0.0133	0.0001	0.0034	0.0742	0	0	0.002	0.0468	0.0034	0.0944	0	0.0034	0	0.002	0.0004	0.0012	0	0.0012	0	0.0994	0	0.0012	0	0.0012	0	0.002	0	0.0012	0.0012	0	0	0.0012	0	0.0012
PTEN	0.1063	0.4466	0.4466	0.5932	0.0352	0.0352	0.3772	0.4549	0.4466	0.4145	0.3772	0.4466	0.4466	0.3772	0.867	0.0354	0.0352	0.0354	0.867	0.3899	0.4126	0.0354	0.3772	0.0354	0.0352	0.3772	0	0.0354	0.0354	0.0352	0.4126	0.0354	0	0.0354
Ras	0.043	0.0212	0.0856	0.1953	0.0056	0.0001	0.0645	0.1683	0.0856	0.2051	0.0142	0.0856	0.0003	0.0645	0.0548	0.0288	0.0056	0.0288	0	0.2122	0	0.0288	0.0002	0.0288	0.0056	0.0645	0	0.0288	0.0288	0.0001	0	0.0288	0	0.0288
ERK	0.0137	0.0001	0.004	0.2815	0	0	0.0026	0.1547	0.004	0.2236	0	0.004	0	0.0026	0.0549	0.0012	0	0.0012	0	0.2007	0	0.0012	0	0.0012	0	0.0026	0	0.0012	0.0012	0	0	0.0012	0	0.0012
JNK	0.8987	0.2764	0.2763	0.1025	0.2721	0.2721	0.276	0.2568	0.2763	0.0077	0.2761	0.2763	0.2764	0.276	0	0.2718	0.2721	0.2718	0	0.235	0	0.2718	0.2761	0.2718	0.2721	0.276	0	0.2718	0.2718	0.2721	0	0.2718	0	0.2718

## Sheet: ODE_Euler_1e4
Number of Stable Points:11
Times	7722	1360	201	292	249	12	140	3	4	8	9
Sox10	0	0.8633	0	0	0.8669	0.867	0	0	0	0	0.8669
Krox20	0	0.8633	0	0	0.8669	0.867	0	0	0	0	0.8669
c-Jun	0.9585	0.0634	0	0.8673	0	0	0	0	0	0	0
Stat3	0.898	0.0025	0	0.8671	0	0	0	0	0	0	0
NCAM	0.8928	0	0	0.8899	0	0	0.8669	0.8669	0	0	0
L1CAM	0.9409	0.0003	0	0.9314	0	0	0.8669	0.8669	0	0	0
BDNF	0.898	0.0025	0	0.1154	0	0	0	0	0	0	0
Notch	0.9398	0.1181	0	0.867	0	0	0	0	0	0	0
CyclinD-Cdk4,6	0.9596	0.0002	0	0.0618	0	0	0	0	0	0	0
P21	0.0529	0.8693	0.8669	0.8672	0.8669	0	0.8669	0	0	0	0
P53	0.1019	0.8781	0.8669	0.8669	0.8669	0	0.8669	0	0	0	0
Rb	0.0908	0	0	0.1118	0	0	0.1071	0.1154	0	0	0
Myc	0.9498	0.0612	0	0	0	0	0	0	0	0	0
E2F	0.9353	0.0003	0	0	0	0	0	0	0	0	0
BAD	0.0006	0.8713	0.8669	0.8538	0.8669	0	0.8669	0	0	0	0
XIAP	0.1182	0.0568	0	0	0	0	0	0	0	0	0
CASP9	0.0941	0.9202	0.9379	0.9197	0.9379	0.8669	0.9379	0.8669	0.8669	0	0
CASP3	0.0081	0.8846	0.8919	0.8861	0.8919	0.8669	0.8919	0.8669	0.8669	0	0
Bcl2	0.1003	0.1153	0	0.12	0	0	0	0	0	0	0
BAX	0.8867	0.9165	0.9287	0.9115	0.9287	0	0.9287	0	0	0	0
TNF-α	0.582	0.5722	0	0.0152	0	0	0	0	0	0	0
IL-1	0.941	0.9353	0	0	0	0	0	0	0	0	0
IL-10	0.4021	0.3989	0	0	0	0	0	0	0	0	0
NF-kB	0.9427	0.8959	0	0.0152	0	0	0	0	0	0	0
ikB	0.0491	0.0846	0	0.0152	0	0	0	0	0	0	0
Akt	0.9386	0	0	0.004	0	0	0	0	0	0	0
PTEN	0.0011	0.1064	0.8669	0.8669	0.8669	0	0.8669	0	0	0	0
Ras	0.9297	0.0021	0	0.1154	0	0	0	0	0	0	0
ERK	0.9386	0	0	0.1154	0	0	0	0	0	0	0
JNK	0.9115	0.8987	0	0	0	0	0	0	0	0	0

## Sheet: ODE_Newton_1e5
Number of Random Initial Points:100000	Threshold for Fixed Points:1.000000e-10
Number of Stable Points:9
Number of Appearance:	6084	2045	255	47	65	5	23	23	2
Sox10	0	0.8633	0	0	0.867	0.867	0	0.867	0
Krox20	0	0.8633	0	0	0.867	0.867	0	0.867	0
c-Jun	0.9585	0.0634	0.8673	0	0	0	0	0	0
Stat3	0.898	0.0025	0.8671	0	0	0	0	0	0
NCAM	0.8928	0	0.8899	0	0	0	0.867	0	0
L1CAM	0.9409	0.0003	0.9314	0	0	0	0.867	0	0
BDNF	0.898	0.0025	0.1154	0	0	0	0	0	0
Notch	0.9398	0.1181	0.867	0	0	0	0	0	0
CyclinD-Cdk4,6	0.9596	0.0002	0.0618	0	0	0	0	0	0
P21	0.0529	0.8693	0.8672	0.867	0.867	0	0.867	0	0
P53	0.1019	0.8781	0.8669	0.867	0.867	0	0.867	0	0
Rb	0.0908	0	0.1118	0	0	0	0.1071	0	0
Myc	0.9498	0.0612	0	0	0	0	0	0	0
E2F	0.9353	0.0003	0	0	0	0	0	0	0
BAD	0.0006	0.8713	0.8538	0.867	0.867	0	0.867	0	0
XIAP	0.1182	0.0568	0	0	0	0	0	0	0
CASP9	0.0941	0.9202	0.9197	0.9379	0.9379	0.867	0.9379	0	0.867
CASP3	0.0081	0.8846	0.8861	0.8919	0.8919	0.867	0.8919	0	0.867
Bcl2	0.1003	0.1153	0.12	0	0	0	0	0	0
BAX	0.8867	0.9165	0.9115	0.9287	0.9287	0	0.9287	0	0
TNF-α	0.582	0.5722	0.0152	0	0	0	0	0	0
IL-1	0.941	0.9353	0	0	0	0	0	0	0
IL-10	0.4021	0.3989	0	0	0	0	0	0	0
NF-kB	0.9427	0.8959	0.0152	0	0	0	0	0	0
ikB	0.0491	0.0846	0.0152	0	0	0	0	0	0
Akt	0.9386	0	0.004	0	0	0	0	0	0
PTEN	0.0011	0.1064	0.8669	0.867	0.867	0	0.867	0	0
Ras	0.9297	0.0021	0.1154	0	0	0	0	0	0
ERK	0.9386	0	0.1154	0	0	0	0	0	0
JNK	0.9115	0.8987	0	0	0	0	0	0	0
Number of Saddle Points:44
Number of Appearance:	12053	8800	538	119	1239	1252	7731	63	2077	1043	147	2134	88	888	118	392	81	371	194	92	407	54	34	69	121	60	4	9	18	9	15	37	5	62	21	7	9	10	38	6	4	1	1	1
Sox10	0.5194	0.4146	0	0.8669	0	0	0	0.4144	0.4146	0.8669	0	0.4144	0	0	0	0	0.4126	0.8669	0	0	0.4144	0.4126	0	0.8669	0	0	0.4126	0.4126	0	0	0	0	0	0	0.867	0	0.8669	0	0	0	0	0.4126	0.867	0
Krox20	0.5194	0.4146	0	0.8669	0	0	0	0.4144	0.4146	0.8669	0	0.4144	0	0	0	0	0.4126	0.8669	0	0	0.4144	0.4126	0	0.8669	0	0	0.4126	0.4126	0	0	0	0	0	0	0.867	0	0.8669	0	0	0	0	0.4126	0.867	0
c-Jun	0.2312	0.0719	0.1752	0.0119	0.1752	0.1752	0.8717	0.0692	0.0717	0.0124	0.3924	0.0692	0.1745	0.3702	0.4123	0.369	0	0.0124	0.1745	0.1679	0.0692	0	0.1679	0.0119	0.1745	0.1679	0	0	0.1679	0.1679	0	0.1679	0.1679	0.1679	0	0	0.0119	0	0	0	0.1679	0	0	0
Stat3	0.1099	0.0037	0.051	0	0.051	0.051	0.8688	0.0033	0.0037	0	0.3766	0.0033	0.0505	0.3366	0.4121	0.3345	0	0	0.0505	0.0452	0.0033	0	0.0452	0	0.0505	0.0452	0	0	0.0452	0.0452	0	0.0452	0.0452	0.0452	0	0	0	0	0	0	0.0452	0	0	0
NCAM	0.0004	0	0.3963	0	0.0013	0.8674	0.89	0	0	0	0.8714	0	0.3965	0.8708	0.872	0.8707	0	0	0.0013	0.0009	0	0	0.0009	0	0.8674	0.3983	0	0	0.3983	0.8673	0	0.8673	0.0009	0.8673	0	0.4126	0	0.867	0.4126	0.4126	0.3983	0	0	0.4126
L1CAM	0.0458	0.0022	0.4034	0	0.051	0.8681	0.9318	0.0019	0.0021	0	0.8784	0.0019	0.4035	0.8767	0.88	0.8766	0	0	0.0505	0.0452	0.0019	0	0.0452	0	0.8681	0.4045	0	0	0.4045	0.8679	0	0.8679	0.0452	0.8679	0	0.4126	0	0.867	0.4126	0.4126	0.4045	0	0	0.4126
BDNF	0.1086	0.002	0.027	0	0.027	0.027	0.2814	0.0033	0.0024	0	0.2199	0.0033	0.0329	0.1734	0.0548	0.21	0	0	0.0329	0.0452	0.0033	0	0.0452	0	0.0329	0.0452	0	0	0.0452	0.0452	0	0.0452	0.0452	0.0452	0	0	0	0	0	0	0.0452	0	0	0
Notch	0.3657	0.1876	0.3219	0.0191	0.3219	0.3219	0.8729	0.0838	0.1428	0.0428	0.353	0.0838	0.2453	0.4578	0.4118	0.4077	0	0.0325	0.2453	0.1444	0.0838	0	0.1444	0.0191	0.2453	0.1444	0	0	0.1444	0.1444	0	0.1444	0.1444	0.1444	0	0	0.0191	0	0	0	0.1444	0	0	0
CyclinD-Cdk4,6	0.0071	0.0009	0.0101	0.0034	0.0101	0.0101	0.0938	0.0163	0.002	0.0001	0.1558	0.0163	0.0176	0.06	0.0294	0.1088	0	0.0004	0.0176	0.0658	0.0163	0	0.0658	0.0034	0.0176	0.0658	0	0	0.0658	0.0658	0	0.0658	0.0658	0.0658	0	0	0.0034	0	0	0	0.0658	0	0	0
P21	0.8693	0.6569	0.6569	0.0402	0.6569	0.6569	0.7836	0.0402	0.4971	0.6569	0.451	0.0402	0.4971	0.6678	0.867	0.5239	0.867	0.4971	0.4971	0.0404	0.0402	0.4126	0.0404	0.0402	0.4971	0.0403	0	0	0.0404	0.0403	0.4126	0.0404	0.0404	0.0402	0.4126	0.4126	0.0402	0.4126	0.867	0	0.0404	0	0	0
P53	0.8781	0.5773	0.5773	0.1625	0.5773	0.5773	0.7027	0.1625	0.4637	0.5773	0.4165	0.1625	0.4637	0.5837	0.867	0.4719	0.867	0.4637	0.4637	0.1628	0.1625	0.4126	0.1628	0.1625	0.4637	0.1627	0	0	0.1628	0.1627	0.4126	0.1627	0.1628	0.1627	0.4126	0.4126	0.1625	0.4126	0.867	0	0.1627	0	0	0
Rb	0.0001	0	0.0499	0	0.0002	0.1091	0.1331	0	0	0	0.1454	0	0.0512	0.1115	0.1079	0.1265	0	0	0.0002	0.0009	0	0	0.0001	0	0.112	0.3972	0	0	0.0618	0.471	0	0.1346	0.0005	0.8649	0	0.053	0	0.1114	0.051	0.4126	0.2163	0	0	0.0549
Myc	0.0612	0.0558	0.0558	0.1376	0.0558	0.0558	0.0257	0.1376	0.0758	0.0558	0.0075	0.1376	0.0758	0.0531	0	0.0701	0	0.0758	0.0758	0.1378	0.1376	0	0.1378	0.1376	0.0758	0.1377	0	0	0.1378	0.1377	0	0.1378	0.1378	0.1377	0	0	0.1376	0	0	0	0.1377	0	0	0
E2F	0.0003	0.0005	0.0005	0.0255	0.0005	0.0005	0	0.0255	0.0019	0.0005	0	0.0255	0.0019	0.0004	0	0.0014	0	0.0019	0.0019	0.0256	0.0255	0	0.0256	0.0255	0.0019	0.0157	0	0	0.0256	0.0124	0	0.025	0.0256	0.0034	0	0	0.0255	0	0	0	0.0232	0	0	0
BAD	0.8713	0.658	0.658	0.0411	0.658	0.658	0.6326	0.0411	0.4993	0.658	0.3744	0.0411	0.4993	0.641	0.8655	0.4698	0.867	0.4993	0.4993	0.0413	0.0411	0.4126	0.0413	0.0411	0.4993	0.0413	0	0	0.0413	0.0413	0.4126	0.0413	0.0413	0.0413	0.4126	0.4126	0.0411	0.4126	0.867	0	0.0413	0	0	0
XIAP	0.0568	0.0379	0.0379	0.1372	0.0379	0.0379	0.0278	0.1372	0.0472	0.0379	0.0071	0.1372	0.0472	0.0386	0	0.0556	0	0.0472	0.0472	0.1374	0.1372	0	0.1374	0.1372	0.0472	0.1374	0	0	0.1374	0.1374	0	0.1374	0.1374	0.1374	0	0	0.1372	0	0	0	0.1374	0	0	0
CASP9	0.9202	0.9201	0.9201	0.0024	0.9201	0.9201	0.7841	0.4334	0.8961	0.9201	0.7238	0.0024	0.896	0.9025	0.9361	0.8044	0.9379	0.8961	0.896	0.0024	0.8023	0.8977	0.8017	0.8023	0.896	0.0024	0.867	0	0.8017	0.4336	0.8977	0.8017	0.4336	0.0024	0.8977	0.8977	0.4334	0.8977	0.9379	0	0.4336	0.4126	0.4126	0.867
CASP3	0.8846	0.8857	0.8857	0	0.8857	0.8857	0.828	0.4375	0.8771	0.8857	0.7913	0	0.877	0.8797	0.8913	0.8374	0.8919	0.8771	0.877	0	0.8167	0.8786	0.8163	0.8167	0.877	0	0.867	0	0.8163	0.4377	0.8786	0.8163	0.4377	0	0.8786	0.8786	0.4375	0.8786	0.8919	0	0.4377	0.4126	0.4126	0.867
Bcl2	0.1153	0.0834	0.0836	0.1397	0.0836	0.0836	0.2481	0.1397	0.1087	0.0834	0.2601	0.1397	0.1091	0.1289	0.0551	0.2131	0	0.1087	0.1091	0.1406	0.1397	0	0.1406	0.1397	0.1091	0.1406	0	0	0.1406	0.1406	0	0.1406	0.1406	0.1406	0	0	0.1397	0	0	0	0.1406	0	0	0
BAX	0.9165	0.8221	0.8221	0.0634	0.8221	0.8221	0.7436	0.0634	0.6831	0.8221	0.4719	0.0634	0.6831	0.8049	0.927	0.6168	0.9287	0.6831	0.6831	0.0636	0.0634	0.5842	0.0636	0.0634	0.6831	0.0636	0	0	0.0636	0.0635	0.5842	0.0636	0.0636	0.0635	0.5842	0.5842	0.0634	0.5842	0.9287	0	0.0636	0	0	0
TNF-α	0.5722	0.3485	0.3485	0.2612	0.3485	0.3485	0.3179	0.2612	0.3158	0.3485	0.1099	0.2612	0.3157	0.3456	0.0016	0.3133	0	0.3158	0.3157	0.2611	0.2612	0	0.2611	0.2612	0.3157	0.2611	0	0	0.2611	0.2611	0	0.2611	0.2611	0.2611	0	0	0.2612	0	0	0	0.2611	0	0	0
IL-1	0.9353	0.4064	0.4063	0.2695	0.4063	0.4063	0.2421	0.2695	0.3481	0.4064	0.0116	0.2695	0.348	0.3873	0	0.3074	0	0.3481	0.348	0.2694	0.2695	0	0.2694	0.2695	0.348	0.2694	0	0	0.2694	0.2694	0	0.2694	0.2694	0.2694	0	0	0.2695	0	0	0	0.2694	0	0	0
IL-10	0.3989	0.2551	0.2551	0.1467	0.2551	0.2551	0.2198	0.1467	0.2172	0.2551	0.0131	0.1467	0.2171	0.2519	0	0.2142	0	0.2172	0.2171	0.1466	0.1467	0	0.1466	0.1467	0.2171	0.1466	0	0	0.1466	0.1466	0	0.1466	0.1466	0.1466	0	0	0.1467	0	0	0	0.1466	0	0	0
NF-kB	0.896	0.3618	0.3618	0.2559	0.3618	0.3618	0.3137	0.2559	0.3187	0.3618	0.1055	0.2559	0.3187	0.359	0.0016	0.3155	0	0.3187	0.3187	0.256	0.2559	0	0.256	0.2559	0.3187	0.256	0	0	0.256	0.256	0	0.256	0.256	0.256	0	0	0.2559	0	0	0	0.256	0	0	0
ikB	0.0846	0.194	0.194	0.1961	0.194	0.194	0.2397	0.1961	0.2004	0.194	0.1076	0.1961	0.2005	0.201	0.0016	0.214	0	0.2004	0.2005	0.1961	0.1961	0	0.1961	0.1961	0.2005	0.1961	0	0	0.1961	0.1961	0	0.1961	0.1961	0.1961	0	0	0.1961	0	0	0	0.1961	0	0	0
Akt	0.0133	0.0001	0.0034	0	0.0034	0.0034	0.0742	0	0	0	0.0944	0	0.002	0.0468	0.0004	0.0994	0	0	0.002	0.0012	0	0	0.0012	0	0.002	0.0012	0	0	0.0012	0.0012	0	0.0012	0.0012	0.0012	0	0	0	0	0	0	0.0012	0	0	0
PTEN	0.1063	0.4466	0.4466	0.0352	0.4466	0.4466	0.5932	0.0352	0.3772	0.4466	0.4145	0.0352	0.3772	0.4549	0.867	0.3899	0.867	0.3772	0.3772	0.0354	0.0352	0.4126	0.0354	0.0352	0.3772	0.0354	0	0	0.0354	0.0354	0.4126	0.0354	0.0354	0.0354	0.4126	0.4126	0.0352	0.4126	0.867	0	0.0354	0	0	0
Ras	0.043	0.0212	0.0856	0.0001	0.0856	0.0856	0.1953	0.0056	0.0142	0.0003	0.2051	0.0056	0.0645	0.1683	0.0548	0.2122	0	0.0002	0.0645	0.0288	0.0056	0	0.0288	0.0001	0.0645	0.0288	0	0	0.0288	0.0288	0	0.0288	0.0288	0.0288	0	0	0.0001	0	0	0	0.0288	0	0	0
ERK	0.0137	0.0001	0.004	0	0.004	0.004	0.2815	0	0	0	0.2236	0	0.0026	0.1547	0.0549	0.2007	0	0	0.0026	0.0012	0	0	0.0012	0	0.0026	0.0012	0	0	0.0012	0.0012	0	0.0012	0.0012	0.0012	0	0	0	0	0	0	0.0012	0	0	0
JNK	0.8987	0.2764	0.2763	0.2721	0.2763	0.2763	0.1025	0.2721	0.2761	0.2764	0.0077	0.2721	0.276	0.2568	0	0.235	0	0.2761	0.276	0.2718	0.2721	0	0.2718	0.2721	0.276	0.2718	0	0	0.2718	0.2718	0	0.2718	0.2718	0.2718	0	0	0.2721	0	0	0	0.2718	0	0	0

## Sheet: ODE_Euler_1e5
Number of Stable Points:12
Times	77518	13493	2430	78	1890	1696	90	2527	120	56	54	48
Sox10	0	0.8633	0.867	0	0	0	0.8669	0	0.867	0	0	0
Krox20	0	0.8633	0.867	0	0	0	0.8669	0	0.867	0	0	0
c-Jun	0.9585	0.0634	0	0	0	0	0	0.8673	0	0	0	0
Stat3	0.898	0.0025	0	0	0	0	0	0.8671	0	0	0	0
NCAM	0.8928	0	0	0	0	0.8669	0	0.8899	0	0.867	0	0.8669
L1CAM	0.9409	0.0003	0	0	0	0.8669	0	0.9314	0	0.867	0	0.8669
BDNF	0.898	0.0025	0	0	0	0	0	0.1154	0	0	0	0
Notch	0.9398	0.1181	0	0	0	0	0	0.867	0	0	0	0
CyclinD-Cdk4,6	0.9596	0.0002	0	0	0	0	0	0.0618	0	0	0	0
P21	0.0529	0.8693	0.8669	0	0.8669	0.8669	0	0.8672	0	0	0	0
P53	0.1019	0.8781	0.8669	0	0.8669	0.8669	0	0.8669	0	0	0	0
Rb	0.0908	0	0	0	0	0.1071	0	0.1118	0	0.1154	0	0.8669
Myc	0.9498	0.0612	0	0	0	0	0	0	0	0	0	0
E2F	0.9353	0.0003	0	0	0	0	0	0	0	0	0	0
BAD	0.0006	0.8713	0.8669	0	0.8669	0.8669	0	0.8538	0	0	0	0
XIAP	0.1182	0.0568	0	0	0	0	0	0	0	0	0	0
CASP9	0.0941	0.9202	0.9379	0.8669	0.9379	0.9379	0	0.9197	0.8669	0.8669	0	0
CASP3	0.0081	0.8846	0.8919	0.8669	0.8919	0.8919	0	0.8861	0.8669	0.8669	0	0
Bcl2	0.1003	0.1153	0	0	0	0	0	0.1201	0	0	0	0
BAX	0.8867	0.9165	0.9287	0	0.9287	0.9287	0	0.9114	0	0	0	0
TNF-α	0.582	0.5722	0	0	0	0	0	0.0152	0	0	0	0
IL-1	0.941	0.9353	0	0	0	0	0	0	0	0	0	0
IL-10	0.4021	0.3989	0	0	0	0	0	0	0	0	0	0
NF-kB	0.9427	0.8959	0	0	0	0	0	0.0152	0	0	0	0
ikB	0.0491	0.0846	0	0	0	0	0	0.0152	0	0	0	0
Akt	0.9386	0	0	0	0	0	0	0.004	0	0	0	0
PTEN	0.0011	0.1064	0.8669	0	0.8669	0.8669	0	0.8669	0	0	0	0
Ras	0.9297	0.0021	0	0	0	0	0	0.1154	0	0	0	0
ERK	0.9386	0	0	0	0	0	0	0.1154	0	0	0	0
JNK	0.9115	0.8987	0	0	0	0	0	0	0	0	0	0

## Sheet: ODE_Newton_1e6
Number of Random Initial Points:1000000	Threshold for Fixed Points:1.000000e-10
Number of Stable Points:12
Number of Appearance:	61444	21004	240	2746	431	648	124	46	29	16	6	21
Sox10	0	0.8633	0	0	0	0.867	0.867	0.867	0	0	0	0
Krox20	0	0.8633	0	0	0	0.867	0.867	0.867	0	0	0	0
c-Jun	0.9585	0.0634	0	0.8673	0	0	0	0	0	0	0	0
Stat3	0.898	0.0025	0	0.8671	0	0	0	0	0	0	0	0
NCAM	0.8928	0	0.867	0.8899	0	0	0	0	0.867	0	0.867	0
L1CAM	0.9409	0.0003	0.867	0.9314	0	0	0	0	0.867	0	0.867	0
BDNF	0.898	0.0025	0	0.1154	0	0	0	0	0	0	0	0
Notch	0.9398	0.1181	0	0.867	0	0	0	0	0	0	0	0
CyclinD-Cdk4,6	0.9596	0.0002	0	0.0618	0	0	0	0	0	0	0	0
P21	0.0529	0.8693	0.867	0.8672	0.867	0.867	0	0	0	0	0	0
P53	0.1019	0.8781	0.867	0.8669	0.867	0.867	0	0	0	0	0	0
Rb	0.0908	0	0.1071	0.1118	0	0	0	0	0.867	0	0.1153	0
Myc	0.9498	0.0612	0	0	0	0	0	0	0	0	0	0
E2F	0.9353	0.0003	0	0	0	0	0	0	0	0	0	0
BAD	0.0006	0.8713	0.867	0.8538	0.867	0.867	0	0	0	0	0	0
XIAP	0.1182	0.0568	0	0	0	0	0	0	0	0	0	0
CASP9	0.0941	0.9202	0.9379	0.9197	0.9379	0.9379	0	0.867	0	0	0.867	0.867
CASP3	0.0081	0.8846	0.8919	0.8861	0.8919	0.8919	0	0.867	0	0	0.867	0.867
Bcl2	0.1003	0.1153	0	0.12	0	0	0	0	0	0	0	0
BAX	0.8867	0.9165	0.9287	0.9115	0.9287	0.9287	0	0	0	0	0	0
TNF-α	0.582	0.5722	0	0.0152	0	0	0	0	0	0	0	0
IL-1	0.941	0.9353	0	0	0	0	0	0	0	0	0	0
IL-10	0.4021	0.3989	0	0	0	0	0	0	0	0	0	0
NF-kB	0.9427	0.8959	0	0.0152	0	0	0	0	0	0	0	0
ikB	0.0491	0.0846	0	0.0152	0	0	0	0	0	0	0	0
Akt	0.9386	0	0	0.004	0	0	0	0	0	0	0	0
PTEN	0.0011	0.1064	0.867	0.8669	0.867	0.867	0	0	0	0	0	0
Ras	0.9297	0.0021	0	0.1154	0	0	0	0	0	0	0	0
ERK	0.9386	0	0	0.1154	0	0	0	0	0	0	0	0
JNK	0.9115	0.8987	0	0	0	0	0	0	0	0	0	0
Number of Saddle Points:47
Number of Appearance:	88150	120279	21348	76476	5548	10193	20601	1035	4024	316	913	12310	12807	769	3922	701	1150	9318	1343	1489	582	3823	100	803	521	214	432	2056	303	173	110	603	432	74	26	85	64	78	47	73	50	9	6	4	3	10	9
Sox10	0.4146	0.5194	0.4144	0	0	0.8669	0.4146	0.8669	0.4144	0	0	0	0	0	0	0.4144	0	0	0	0	0.8669	0.8669	0	0.4126	0.4126	0.867	0	0	0	0	0	0	0	0	0	0.8669	0	0.4126	0.4126	0	0	0.867	0	0	0	0	0.4126
Krox20	0.4146	0.5194	0.4144	0	0	0.8669	0.4146	0.8669	0.4144	0	0	0	0	0	0	0.4144	0	0	0	0	0.8669	0.8669	0	0.4126	0.4126	0.867	0	0	0	0	0	0	0	0	0	0.8669	0	0.4126	0.4126	0	0	0.867	0	0	0	0	0.4126
c-Jun	0.0719	0.2312	0.0692	0.8717	0.1752	0.0124	0.0717	0.0119	0.0692	0	0.1745	0.1752	0.1752	0.1679	0.369	0.0692	0.4123	0.3702	0.1745	0.3924	0.0119	0.0124	0	0	0	0	0.1679	0.1745	0.1679	0.1679	0	0.1679	0.1679	0	0	0.0119	0.1679	0	0	0.1679	0.1679	0	0	0	0	0	0
Stat3	0.0037	0.1099	0.0033	0.8688	0.051	0	0.0037	0	0.0033	0	0.0505	0.051	0.051	0.0452	0.3345	0.0033	0.4121	0.3366	0.0505	0.3766	0	0	0	0	0	0	0.0452	0.0505	0.0452	0.0452	0	0.0452	0.0452	0	0	0	0.0452	0	0	0.0452	0.0452	0	0	0	0	0	0
NCAM	0	0.0004	0	0.89	0.3963	0	0	0	0	0.4126	0.3965	0.0013	0.8674	0.0009	0.8707	0	0.872	0.8708	0.8674	0.8714	0	0	0.4126	0	0	0	0.0009	0.0013	0.8673	0.3983	0	0.8673	0.3983	0.867	0.4126	0	0.0009	0	0	0.8673	0.3983	0	0	0.867	0.4126	0.4126	0
L1CAM	0.0022	0.0458	0.0019	0.9318	0.4034	0	0.0021	0	0.0019	0.4126	0.4035	0.051	0.8681	0.0452	0.8766	0.0019	0.88	0.8767	0.8681	0.8784	0	0	0.4126	0	0	0	0.0452	0.0505	0.8679	0.4045	0	0.8679	0.4045	0.867	0.4126	0	0.0452	0	0	0.8679	0.4045	0	0	0.867	0.4126	0.4126	0
BDNF	0.002	0.1086	0.0033	0.2814	0.027	0	0.0024	0	0.0033	0	0.0329	0.027	0.027	0.0452	0.21	0.0033	0.0548	0.1734	0.0329	0.2199	0	0	0	0	0	0	0.0452	0.0329	0.0452	0.0452	0	0.0452	0.0452	0	0	0	0.0452	0	0	0.0452	0.0452	0	0	0	0	0	0
Notch	0.1876	0.3657	0.0838	0.8729	0.3219	0.0428	0.1428	0.0191	0.0838	0	0.2453	0.3219	0.3219	0.1444	0.4077	0.0838	0.4118	0.4578	0.2453	0.353	0.0191	0.0325	0	0	0	0	0.1444	0.2453	0.1444	0.1444	0	0.1444	0.1444	0	0	0.0191	0.1444	0	0	0.1444	0.1444	0	0	0	0	0	0
CyclinD-Cdk4,6	0.0009	0.0071	0.0163	0.0938	0.0101	0.0001	0.002	0.0034	0.0163	0	0.0176	0.0101	0.0101	0.0658	0.1088	0.0163	0.0294	0.06	0.0176	0.1558	0.0034	0.0004	0	0	0	0	0.0658	0.0176	0.0658	0.0658	0	0.0658	0.0658	0	0	0.0034	0.0658	0	0	0.0658	0.0658	0	0	0	0	0	0
P21	0.6569	0.8693	0.0402	0.7836	0.6569	0.6569	0.4971	0.0402	0.0402	0.867	0.4971	0.6569	0.6569	0.0404	0.5239	0.0402	0.867	0.6678	0.4971	0.451	0.0402	0.4971	0.4126	0.867	0.4126	0.4126	0.0404	0.4971	0.0404	0.0404	0.4126	0.0402	0.0403	0.4126	0	0.0402	0.0404	0	0	0.0403	0.0404	0	0	0	0	0	0
P53	0.5773	0.8781	0.1625	0.7027	0.5773	0.5773	0.4637	0.1625	0.1625	0.867	0.4637	0.5773	0.5773	0.1628	0.4719	0.1625	0.867	0.5837	0.4637	0.4165	0.1625	0.4637	0.4126	0.867	0.4126	0.4126	0.1628	0.4637	0.1627	0.1628	0.4126	0.1627	0.1627	0.4126	0	0.1625	0.1628	0	0	0.1627	0.1627	0	0	0	0	0	0
Rb	0	0.0001	0	0.1331	0.0499	0	0	0	0	0.051	0.0512	0.0002	0.1091	0.0009	0.1265	0	0.1079	0.1115	0.112	0.1454	0	0	0.053	0	0	0	0.0001	0.0002	0.1346	0.0618	0	0.8649	0.3972	0.1114	0.4126	0	0.0005	0	0	0.471	0.2163	0	0	0.5092	0.2424	0.0549	0
Myc	0.0558	0.0612	0.1376	0.0257	0.0558	0.0558	0.0758	0.1376	0.1376	0	0.0758	0.0558	0.0558	0.1378	0.0701	0.1376	0	0.0531	0.0758	0.0075	0.1376	0.0758	0	0	0	0	0.1378	0.0758	0.1378	0.1378	0	0.1377	0.1377	0	0	0.1376	0.1378	0	0	0.1377	0.1377	0	0	0	0	0	0
E2F	0.0005	0.0003	0.0255	0	0.0005	0.0005	0.0019	0.0255	0.0255	0	0.0019	0.0005	0.0005	0.0256	0.0014	0.0255	0	0.0004	0.0019	0	0.0255	0.0019	0	0	0	0	0.0256	0.0019	0.025	0.0256	0	0.0034	0.0157	0	0	0.0255	0.0256	0	0	0.0124	0.0232	0	0	0	0	0	0
BAD	0.658	0.8713	0.0411	0.6326	0.658	0.658	0.4993	0.0411	0.0411	0.867	0.4993	0.658	0.658	0.0413	0.4698	0.0411	0.8655	0.641	0.4993	0.3744	0.0411	0.4993	0.4126	0.867	0.4126	0.4126	0.0413	0.4993	0.0413	0.0413	0.4126	0.0413	0.0413	0.4126	0	0.0411	0.0413	0	0	0.0413	0.0413	0	0	0	0	0	0
XIAP	0.0379	0.0568	0.1372	0.0278	0.0379	0.0379	0.0472	0.1372	0.1372	0	0.0472	0.0379	0.0379	0.1374	0.0556	0.1372	0	0.0386	0.0472	0.0071	0.1372	0.0472	0	0	0	0	0.1374	0.0472	0.1374	0.1374	0	0.1374	0.1374	0	0	0.1372	0.1374	0	0	0.1374	0.1374	0	0	0	0	0	0
CASP9	0.9201	0.9202	0.0024	0.7841	0.9201	0.9201	0.8961	0.0024	0.8023	0.9379	0.896	0.9201	0.9201	0.0024	0.8044	0.4334	0.9361	0.9025	0.896	0.7238	0.8023	0.8961	0.8977	0.9379	0.8977	0.8977	0.8017	0.896	0.8017	0.8017	0.8977	0.0024	0.0024	0.8977	0	0.4334	0.4336	0	0.867	0.4336	0.4336	0.4126	0.4126	0.4126	0.4126	0.867	0.4126
CASP3	0.8857	0.8846	0	0.828	0.8857	0.8857	0.8771	0	0.8167	0.8919	0.877	0.8857	0.8857	0	0.8374	0.4375	0.8913	0.8797	0.877	0.7913	0.8167	0.8771	0.8786	0.8919	0.8786	0.8786	0.8163	0.877	0.8163	0.8163	0.8786	0	0	0.8786	0	0.4375	0.4377	0	0.867	0.4377	0.4377	0.4126	0.4126	0.4126	0.4126	0.867	0.4126
Bcl2	0.0834	0.1153	0.1397	0.2481	0.0836	0.0834	0.1087	0.1397	0.1397	0	0.1091	0.0836	0.0836	0.1406	0.2131	0.1397	0.0551	0.1289	0.1091	0.2601	0.1397	0.1087	0	0	0	0	0.1406	0.1091	0.1406	0.1406	0	0.1406	0.1406	0	0	0.1397	0.1406	0	0	0.1406	0.1406	0	0	0	0	0	0
BAX	0.8221	0.9165	0.0634	0.7436	0.8221	0.8221	0.6831	0.0634	0.0634	0.9287	0.6831	0.8221	0.8221	0.0636	0.6168	0.0634	0.927	0.8049	0.6831	0.4719	0.0634	0.6831	0.5842	0.9287	0.5842	0.5842	0.0636	0.6831	0.0636	0.0636	0.5842	0.0635	0.0636	0.5842	0	0.0634	0.0636	0	0	0.0635	0.0636	0	0	0	0	0	0
TNF-α	0.3485	0.5722	0.2612	0.3179	0.3485	0.3485	0.3158	0.2612	0.2612	0	0.3157	0.3485	0.3485	0.2611	0.3133	0.2612	0.0016	0.3456	0.3157	0.1099	0.2612	0.3158	0	0	0	0	0.2611	0.3157	0.2611	0.2611	0	0.2611	0.2611	0	0	0.2612	0.2611	0	0	0.2611	0.2611	0	0	0	0	0	0
IL-1	0.4064	0.9353	0.2695	0.2421	0.4063	0.4064	0.3481	0.2695	0.2695	0	0.348	0.4063	0.4063	0.2694	0.3074	0.2695	0	0.3873	0.348	0.0116	0.2695	0.3481	0	0	0	0	0.2694	0.348	0.2694	0.2694	0	0.2694	0.2694	0	0	0.2695	0.2694	0	0	0.2694	0.2694	0	0	0	0	0	0
IL-10	0.2551	0.3989	0.1467	0.2198	0.2551	0.2551	0.2172	0.1467	0.1467	0	0.2171	0.2551	0.2551	0.1466	0.2142	0.1467	0	0.2519	0.2171	0.0131	0.1467	0.2172	0	0	0	0	0.1466	0.2171	0.1466	0.1466	0	0.1466	0.1466	0	0	0.1467	0.1466	0	0	0.1466	0.1466	0	0	0	0	0	0
NF-kB	0.3618	0.896	0.2559	0.3137	0.3618	0.3618	0.3187	0.2559	0.2559	0	0.3187	0.3618	0.3618	0.256	0.3155	0.2559	0.0016	0.359	0.3187	0.1055	0.2559	0.3187	0	0	0	0	0.256	0.3187	0.256	0.256	0	0.256	0.256	0	0	0.2559	0.256	0	0	0.256	0.256	0	0	0	0	0	0
ikB	0.194	0.0846	0.1961	0.2397	0.194	0.194	0.2004	0.1961	0.1961	0	0.2005	0.194	0.194	0.1961	0.214	0.1961	0.0016	0.201	0.2005	0.1076	0.1961	0.2004	0	0	0	0	0.1961	0.2005	0.1961	0.1961	0	0.1961	0.1961	0	0	0.1961	0.1961	0	0	0.1961	0.1961	0	0	0	0	0	0
Akt	0.0001	0.0133	0	0.0742	0.0034	0	0	0	0	0	0.002	0.0034	0.0034	0.0012	0.0994	0	0.0004	0.0468	0.002	0.0944	0	0	0	0	0	0	0.0012	0.002	0.0012	0.0012	0	0.0012	0.0012	0	0	0	0.0012	0	0	0.0012	0.0012	0	0	0	0	0	0
PTEN	0.4466	0.1063	0.0352	0.5932	0.4466	0.4466	0.3772	0.0352	0.0352	0.867	0.3772	0.4466	0.4466	0.0354	0.3899	0.0352	0.867	0.4549	0.3772	0.4145	0.0352	0.3772	0.4126	0.867	0.4126	0.4126	0.0354	0.3772	0.0354	0.0354	0.4126	0.0354	0.0354	0.4126	0	0.0352	0.0354	0	0	0.0354	0.0354	0	0	0	0	0	0
Ras	0.0212	0.043	0.0056	0.1953	0.0856	0.0003	0.0142	0.0001	0.0056	0	0.0645	0.0856	0.0856	0.0288	0.2122	0.0056	0.0548	0.1683	0.0645	0.2051	0.0001	0.0002	0	0	0	0	0.0288	0.0645	0.0288	0.0288	0	0.0288	0.0288	0	0	0.0001	0.0288	0	0	0.0288	0.0288	0	0	0	0	0	0
ERK	0.0001	0.0137	0	0.2815	0.004	0	0	0	0	0	0.0026	0.004	0.004	0.0012	0.2007	0	0.0549	0.1547	0.0026	0.2236	0	0	0	0	0	0	0.0012	0.0026	0.0012	0.0012	0	0.0012	0.0012	0	0	0	0.0012	0	0	0.0012	0.0012	0	0	0	0	0	0
JNK	0.2764	0.8987	0.2721	0.1025	0.2763	0.2764	0.2761	0.2721	0.2721	0	0.276	0.2763	0.2763	0.2718	0.235	0.2721	0	0.2568	0.276	0.0077	0.2721	0.2761	0	0	0	0	0.2718	0.276	0.2718	0.2718	0	0.2718	0.2718	0	0	0.2721	0.2718	0	0	0.2718	0.2718	0	0	0	0	0	0

## Sheet: ODE_Euler_1e6
Number of Stable Points:12
Times	774794	133980	19291	25279	16140	26115	1015	613	1001	633	570	569
Sox10	0	0.8633	0	0.8669	0	0	0.8669	0	0.867	0	0	0
Krox20	0	0.8633	0	0.8669	0	0	0.8669	0	0.867	0	0	0
c-Jun	0.9585	0.0634	0	0	0	0.8673	0	0	0	0	0	0
Stat3	0.898	0.0025	0	0	0	0.8671	0	0	0	0	0	0
NCAM	0.8928	0	0	0	0.8669	0.8899	0	0	0	0	0.8669	0.867
L1CAM	0.9409	0.0003	0	0	0.8669	0.9314	0	0	0	0	0.8669	0.867
BDNF	0.898	0.0025	0	0	0	0.1154	0	0	0	0	0	0
Notch	0.9398	0.1181	0	0	0	0.867	0	0	0	0	0	0
CyclinD-Cdk4,6	0.9596	0.0002	0	0	0	0.0618	0	0	0	0	0	0
P21	0.0529	0.8693	0.8669	0.8669	0.8669	0.8672	0	0	0	0	0	0
P53	0.1019	0.8781	0.8669	0.8669	0.8669	0.8669	0	0	0	0	0	0
Rb	0.0908	0	0	0	0.1071	0.1118	0	0	0	0	0.8669	0.1154
Myc	0.9498	0.0612	0	0	0	0	0	0	0	0	0	0
E2F	0.9353	0.0003	0	0	0	0	0	0	0	0	0	0
BAD	0.0006	0.8713	0.8669	0.8669	0.8669	0.8538	0	0	0	0	0	0
XIAP	0.1182	0.0568	0	0	0	0	0	0	0	0	0	0
CASP9	0.0941	0.9202	0.9379	0.9379	0.9379	0.9197	0	0	0.867	0.8669	0	0.8669
CASP3	0.0081	0.8846	0.8919	0.8919	0.8919	0.8861	0	0	0.867	0.8669	0	0.8669
Bcl2	0.1003	0.1153	0	0	0	0.1201	0	0	0	0	0	0
BAX	0.8867	0.9165	0.9287	0.9287	0.9287	0.9114	0	0	0	0	0	0
TNF-α	0.582	0.5722	0	0	0	0.0152	0	0	0	0	0	0
IL-1	0.941	0.9353	0	0	0	0	0	0	0	0	0	0
IL-10	0.4021	0.3989	0	0	0	0	0	0	0	0	0	0
NF-kB	0.9427	0.8959	0	0	0	0.0152	0	0	0	0	0	0
ikB	0.0491	0.0846	0	0	0	0.0152	0	0	0	0	0	0
Akt	0.9386	0	0	0	0	0.004	0	0	0	0	0	0
PTEN	0.0011	0.1064	0.8669	0.8669	0.8669	0.8669	0	0	0	0	0	0
Ras	0.9297	0.0021	0	0	0	0.1154	0	0	0	0	0	0
ERK	0.9386	0	0	0	0	0.1154	0	0	0	0	0	0
JNK	0.9115	0.8987	0	0	0	0	0	0	0	0	0	0

## Sheet: ODE_Newton_2e6
Number of Random Initial Points:2000000	Threshold for Fixed Points:1.000000e-10
Number of Stable Points:12
Number of Appearance:	123928	5534	41711	938	449	1161	27	235	89	24	44	13
Sox10	0	0	0.8633	0	0	0.867	0	0.867	0.867	0	0	0
Krox20	0	0	0.8633	0	0	0.867	0	0.867	0.867	0	0	0
c-Jun	0.9585	0.8673	0.0634	0	0	0	0	0	0	0	0	0
Stat3	0.898	0.8671	0.0025	0	0	0	0	0	0	0	0	0
NCAM	0.8928	0.8899	0	0	0.867	0	0	0	0	0	0.867	0.867
L1CAM	0.9409	0.9314	0.0003	0	0.867	0	0	0	0	0	0.867	0.867
BDNF	0.898	0.1154	0.0025	0	0	0	0	0	0	0	0	0
Notch	0.9398	0.867	0.1181	0	0	0	0	0	0	0	0	0
CyclinD-Cdk4,6	0.9596	0.0618	0.0002	0	0	0	0	0	0	0	0	0
P21	0.0529	0.8672	0.8693	0.867	0.867	0.867	0	0	0	0	0	0
P53	0.1019	0.8669	0.8781	0.867	0.867	0.867	0	0	0	0	0	0
Rb	0.0908	0.1118	0	0	0.1071	0	0	0	0	0	0.867	0.1153
Myc	0.9498	0	0.0612	0	0	0	0	0	0	0	0	0
E2F	0.9353	0	0.0003	0	0	0	0	0	0	0	0	0
BAD	0.0006	0.8538	0.8713	0.867	0.867	0.867	0	0	0	0	0	0
XIAP	0.1182	0	0.0568	0	0	0	0	0	0	0	0	0
CASP9	0.0941	0.9197	0.9202	0.9379	0.9379	0.9379	0.867	0	0.867	0	0	0.867
CASP3	0.0081	0.8861	0.8846	0.8919	0.8919	0.8919	0.867	0	0.867	0	0	0.867
Bcl2	0.1003	0.12	0.1153	0	0	0	0	0	0	0	0	0
BAX	0.8867	0.9115	0.9165	0.9287	0.9287	0.9287	0	0	0	0	0	0
TNF-α	0.582	0.0152	0.5722	0	0	0	0	0	0	0	0	0
IL-1	0.941	0	0.9353	0	0	0	0	0	0	0	0	0
IL-10	0.4021	0	0.3989	0	0	0	0	0	0	0	0	0
NF-kB	0.9427	0.0152	0.8959	0	0	0	0	0	0	0	0	0
ikB	0.0491	0.0152	0.0846	0	0	0	0	0	0	0	0	0
Akt	0.9386	0.004	0	0	0	0	0	0	0	0	0	0
PTEN	0.0011	0.8669	0.1064	0.867	0.867	0.867	0	0	0	0	0	0
Ras	0.9297	0.1154	0.0021	0	0	0	0	0	0	0	0	0
ERK	0.9386	0.1154	0	0	0	0	0	0	0	0	0	0
JNK	0.9115	0	0.8987	0	0	0	0	0	0	0	0	0
Number of Saddle Points:47
Number of Appearance:	242989	176245	25621	42621	152629	24703	7551	20408	41101	18863	11044	7972	1244	2692	7690	1822	1486	429	1186	2365	1534	987	4110	832	3030	164	877	1583	11	2104	163	162	203	259	616	90	632	21	163	413	14	51	128	7	97	21	7
Sox10	0.5194	0.4146	0	0.4144	0	0	0.8669	0.8669	0.4146	0	0	0	0	0	0.4144	0	0.4144	0	0.8669	0	0	0.4126	0	0	0	0.8669	0	0.4126	0	0.8669	0.4126	0	0	0	0	0	0	0	0	0.867	0.4126	0	0	0	0.4126	0.867	0
Krox20	0.5194	0.4146	0	0.4144	0	0	0.8669	0.8669	0.4146	0	0	0	0	0	0.4144	0	0.4144	0	0.8669	0	0	0.4126	0	0	0	0.8669	0	0.4126	0	0.8669	0.4126	0	0	0	0	0	0	0	0	0.867	0.4126	0	0	0	0.4126	0.867	0
c-Jun	0.2312	0.0719	0.1752	0.0692	0.8717	0.1752	0.0124	0.0124	0.0717	0.3702	0.1752	0.369	0.1679	0.1745	0.0692	0.1745	0.0692	0.1679	0.0119	0.4123	0.1679	0	0.1745	0.1679	0.3924	0.0119	0.1679	0	0	0.0119	0	0.1679	0	0	0.1679	0.1679	0	0	0	0	0	0	0.1679	0	0	0	0
Stat3	0.1099	0.0037	0.051	0.0033	0.8688	0.051	0	0	0.0037	0.3366	0.051	0.3345	0.0452	0.0505	0.0033	0.0505	0.0033	0.0452	0	0.4121	0.0452	0	0.0505	0.0452	0.3766	0	0.0452	0	0	0	0	0.0452	0	0	0.0452	0.0452	0	0	0	0	0	0	0.0452	0	0	0	0
NCAM	0.0004	0	0.8674	0	0.89	0.0013	0	0	0	0.8708	0.3963	0.8707	0.8673	0.8674	0	0.3965	0	0.3983	0	0.872	0.0009	0	0.0013	0.0009	0.8714	0	0.3983	0	0.4126	0	0	0.8673	0.4126	0	0.8673	0.3983	0.4126	0.4126	0.867	0	0	0.4126	0.0009	0.867	0	0	0
L1CAM	0.0458	0.0022	0.8681	0.0019	0.9318	0.051	0	0	0.0021	0.8767	0.4034	0.8766	0.8679	0.8681	0.0019	0.4035	0.0019	0.4045	0	0.88	0.0452	0	0.0505	0.0452	0.8784	0	0.4045	0	0.4126	0	0	0.8679	0.4126	0	0.8679	0.4045	0.4126	0.4126	0.867	0	0	0.4126	0.0452	0.867	0	0	0
BDNF	0.1086	0.002	0.027	0.0033	0.2814	0.027	0	0	0.0024	0.1734	0.027	0.21	0.0452	0.0329	0.0033	0.0329	0.0033	0.0452	0	0.0548	0.0452	0	0.0329	0.0452	0.2199	0	0.0452	0	0	0	0	0.0452	0	0	0.0452	0.0452	0	0	0	0	0	0	0.0452	0	0	0	0
Notch	0.3657	0.1876	0.3219	0.0838	0.8729	0.3219	0.0325	0.0428	0.1428	0.4578	0.3219	0.4077	0.1444	0.2453	0.0838	0.2453	0.0838	0.1444	0.0191	0.4118	0.1444	0	0.2453	0.1444	0.353	0.0191	0.1444	0	0	0.0191	0	0.1444	0	0	0.1444	0.1444	0	0	0	0	0	0	0.1444	0	0	0	0
CyclinD-Cdk4,6	0.0071	0.0009	0.0101	0.0163	0.0938	0.0101	0.0004	0.0001	0.002	0.06	0.0101	0.1088	0.0658	0.0176	0.0163	0.0176	0.0163	0.0658	0.0034	0.0294	0.0658	0	0.0176	0.0658	0.1558	0.0034	0.0658	0	0	0.0034	0	0.0658	0	0	0.0658	0.0658	0	0	0	0	0	0	0.0658	0	0	0	0
P21	0.8693	0.6569	0.6569	0.0402	0.7836	0.6569	0.4971	0.6569	0.4971	0.6678	0.6569	0.5239	0.0402	0.4971	0.0402	0.4971	0.0402	0.0404	0.0402	0.867	0.0404	0.4126	0.4971	0.0404	0.451	0.0402	0.0403	0.867	0	0.0402	0	0.0403	0.4126	0.4126	0.0404	0.0404	0.867	0	0.4126	0.4126	0	0	0.0404	0	0	0	0
P53	0.8781	0.5773	0.5773	0.1625	0.7027	0.5773	0.4637	0.5773	0.4637	0.5837	0.5773	0.4719	0.1627	0.4637	0.1625	0.4637	0.1625	0.1628	0.1625	0.867	0.1628	0.4126	0.4637	0.1628	0.4165	0.1625	0.1627	0.867	0	0.1625	0	0.1627	0.4126	0.4126	0.1627	0.1627	0.867	0	0.4126	0.4126	0	0	0.1628	0	0	0	0
Rb	0.0001	0	0.1091	0	0.1331	0.0002	0	0	0	0.1115	0.0499	0.1265	0.8649	0.112	0	0.0512	0	0.0618	0	0.1079	0.0009	0	0.0002	0.0001	0.1454	0	0.3972	0	0.2424	0	0	0.471	0.053	0	0.1346	0.2163	0.051	0.0549	0.1114	0	0	0.4126	0.0005	0.5092	0	0	0
Myc	0.0612	0.0558	0.0558	0.1376	0.0257	0.0558	0.0758	0.0558	0.0758	0.0531	0.0558	0.0701	0.1377	0.0758	0.1376	0.0758	0.1376	0.1378	0.1376	0	0.1378	0	0.0758	0.1378	0.0075	0.1376	0.1377	0	0	0.1376	0	0.1377	0	0	0.1378	0.1377	0	0	0	0	0	0	0.1378	0	0	0	0
E2F	0.0003	0.0005	0.0005	0.0255	0	0.0005	0.0019	0.0005	0.0019	0.0004	0.0005	0.0014	0.0034	0.0019	0.0255	0.0019	0.0255	0.0256	0.0255	0	0.0256	0	0.0019	0.0256	0	0.0255	0.0157	0	0	0.0255	0	0.0124	0	0	0.025	0.0232	0	0	0	0	0	0	0.0256	0	0	0	0
BAD	0.8713	0.658	0.658	0.0411	0.6326	0.658	0.4993	0.658	0.4993	0.641	0.658	0.4698	0.0413	0.4993	0.0411	0.4993	0.0411	0.0413	0.0411	0.8655	0.0413	0.4126	0.4993	0.0413	0.3744	0.0411	0.0413	0.867	0	0.0411	0	0.0413	0.4126	0.4126	0.0413	0.0413	0.867	0	0.4126	0.4126	0	0	0.0413	0	0	0	0
XIAP	0.0568	0.0379	0.0379	0.1372	0.0278	0.0379	0.0472	0.0379	0.0472	0.0386	0.0379	0.0556	0.1374	0.0472	0.1372	0.0472	0.1372	0.1374	0.1372	0	0.1374	0	0.0472	0.1374	0.0071	0.1372	0.1374	0	0	0.1372	0	0.1374	0	0	0.1374	0.1374	0	0	0	0	0	0	0.1374	0	0	0	0
CASP9	0.9202	0.9201	0.9201	0.0024	0.7841	0.9201	0.8961	0.9201	0.8961	0.9025	0.9201	0.8044	0.0024	0.896	0.8023	0.896	0.4334	0.8017	0.8023	0.9361	0.0024	0.8977	0.896	0.8017	0.7238	0.4334	0.0024	0.9379	0.4126	0.0024	0	0.4336	0.8977	0.8977	0.8017	0.4336	0.9379	0.867	0.8977	0.8977	0.4126	0	0.4336	0.4126	0.867	0.4126	0.4126
CASP3	0.8846	0.8857	0.8857	0	0.828	0.8857	0.8771	0.8857	0.8771	0.8797	0.8857	0.8374	0	0.877	0.8167	0.877	0.4375	0.8163	0.8167	0.8913	0	0.8786	0.877	0.8163	0.7913	0.4375	0	0.8919	0.4126	0	0	0.4377	0.8786	0.8786	0.8163	0.4377	0.8919	0.867	0.8786	0.8786	0.4126	0	0.4377	0.4126	0.867	0.4126	0.4126
Bcl2	0.1153	0.0834	0.0836	0.1397	0.2481	0.0836	0.1087	0.0834	0.1087	0.1289	0.0836	0.2131	0.1406	0.1091	0.1397	0.1091	0.1397	0.1406	0.1397	0.0551	0.1406	0	0.1091	0.1406	0.2601	0.1397	0.1406	0	0	0.1397	0	0.1406	0	0	0.1406	0.1406	0	0	0	0	0	0	0.1406	0	0	0	0
BAX	0.9165	0.8221	0.8221	0.0634	0.7436	0.8221	0.6831	0.8221	0.6831	0.8049	0.8221	0.6168	0.0635	0.6831	0.0634	0.6831	0.0634	0.0636	0.0634	0.927	0.0636	0.5842	0.6831	0.0636	0.4719	0.0634	0.0636	0.9287	0	0.0634	0	0.0635	0.5842	0.5842	0.0636	0.0636	0.9287	0	0.5842	0.5842	0	0	0.0636	0	0	0	0
TNF-α	0.5722	0.3485	0.3485	0.2612	0.3179	0.3485	0.3158	0.3485	0.3158	0.3456	0.3485	0.3133	0.2611	0.3157	0.2612	0.3157	0.2612	0.2611	0.2612	0.0016	0.2611	0	0.3157	0.2611	0.1099	0.2612	0.2611	0	0	0.2612	0	0.2611	0	0	0.2611	0.2611	0	0	0	0	0	0	0.2611	0	0	0	0
IL-1	0.9353	0.4064	0.4063	0.2695	0.2421	0.4063	0.3481	0.4064	0.3481	0.3873	0.4063	0.3074	0.2694	0.348	0.2695	0.348	0.2695	0.2694	0.2695	0	0.2694	0	0.348	0.2694	0.0116	0.2695	0.2694	0	0	0.2695	0	0.2694	0	0	0.2694	0.2694	0	0	0	0	0	0	0.2694	0	0	0	0
IL-10	0.3989	0.2551	0.2551	0.1467	0.2198	0.2551	0.2172	0.2551	0.2172	0.2519	0.2551	0.2142	0.1466	0.2171	0.1467	0.2171	0.1467	0.1466	0.1467	0	0.1466	0	0.2171	0.1466	0.0131	0.1467	0.1466	0	0	0.1467	0	0.1466	0	0	0.1466	0.1466	0	0	0	0	0	0	0.1466	0	0	0	0
NF-kB	0.896	0.3618	0.3618	0.2559	0.3137	0.3618	0.3187	0.3618	0.3187	0.359	0.3618	0.3155	0.256	0.3187	0.2559	0.3187	0.2559	0.256	0.2559	0.0016	0.256	0	0.3187	0.256	0.1055	0.2559	0.256	0	0	0.2559	0	0.256	0	0	0.256	0.256	0	0	0	0	0	0	0.256	0	0	0	0
ikB	0.0846	0.194	0.194	0.1961	0.2397	0.194	0.2004	0.194	0.2004	0.201	0.194	0.214	0.1961	0.2005	0.1961	0.2005	0.1961	0.1961	0.1961	0.0016	0.1961	0	0.2005	0.1961	0.1076	0.1961	0.1961	0	0	0.1961	0	0.1961	0	0	0.1961	0.1961	0	0	0	0	0	0	0.1961	0	0	0	0
Akt	0.0133	0.0001	0.0034	0	0.0742	0.0034	0	0	0	0.0468	0.0034	0.0994	0.0012	0.002	0	0.002	0	0.0012	0	0.0004	0.0012	0	0.002	0.0012	0.0944	0	0.0012	0	0	0	0	0.0012	0	0	0.0012	0.0012	0	0	0	0	0	0	0.0012	0	0	0	0
PTEN	0.1063	0.4466	0.4466	0.0352	0.5932	0.4466	0.3772	0.4466	0.3772	0.4549	0.4466	0.3899	0.0354	0.3772	0.0352	0.3772	0.0352	0.0354	0.0352	0.867	0.0354	0.4126	0.3772	0.0354	0.4145	0.0352	0.0354	0.867	0	0.0352	0	0.0354	0.4126	0.4126	0.0354	0.0354	0.867	0	0.4126	0.4126	0	0	0.0354	0	0	0	0
Ras	0.043	0.0212	0.0856	0.0056	0.1953	0.0856	0.0002	0.0003	0.0142	0.1683	0.0856	0.2122	0.0288	0.0645	0.0056	0.0645	0.0056	0.0288	0.0001	0.0548	0.0288	0	0.0645	0.0288	0.2051	0.0001	0.0288	0	0	0.0001	0	0.0288	0	0	0.0288	0.0288	0	0	0	0	0	0	0.0288	0	0	0	0
ERK	0.0137	0.0001	0.004	0	0.2815	0.004	0	0	0	0.1547	0.004	0.2007	0.0012	0.0026	0	0.0026	0	0.0012	0	0.0549	0.0012	0	0.0026	0.0012	0.2236	0	0.0012	0	0	0	0	0.0012	0	0	0.0012	0.0012	0	0	0	0	0	0	0.0012	0	0	0	0
JNK	0.8987	0.2764	0.2763	0.2721	0.1025	0.2763	0.2761	0.2764	0.2761	0.2568	0.2763	0.235	0.2718	0.276	0.2721	0.276	0.2721	0.2718	0.2721	0	0.2718	0	0.276	0.2718	0.0077	0.2721	0.2718	0	0	0.2721	0	0.2718	0	0	0.2718	0.2718	0	0	0	0	0	0	0.2718	0	0	0	0

## Sheet: ODE_Euler_2e6
Number of Stable Points:12
Times	77118	1917	2478	13684	1600	2733	73	108	61	63	97	68
Sox10	0	0	0.8669	0.8633	0	0	0	0.8669	0	0	0.8669	0
Krox20	0	0	0.8669	0.8633	0	0	0	0.8669	0	0	0.8669	0
c-Jun	0.9585	0	0	0.0634	0	0.8673	0	0	0	0	0	0
Stat3	0.898	0	0	0.0025	0	0.8671	0	0	0	0	0	0
NCAM	0.8928	0	0	0	0.8669	0.8899	0	0	0.8669	0	0	0.867
L1CAM	0.9409	0	0	0.0003	0.8669	0.9314	0	0	0.8669	0	0	0.867
BDNF	0.898	0	0	0.0025	0	0.1154	0	0	0	0	0	0
Notch	0.9398	0	0	0.1181	0	0.867	0	0	0	0	0	0
CyclinD-Cdk4,6	0.9596	0	0	0.0002	0	0.0618	0	0	0	0	0	0
P21	0.0529	0.8669	0.8669	0.8693	0.8669	0.8672	0	0	0	0	0	0
P53	0.1019	0.8669	0.8669	0.8781	0.8669	0.8669	0	0	0	0	0	0
Rb	0.0908	0	0	0	0.1071	0.1118	0	0	0.8669	0	0	0.1154
Myc	0.9498	0	0	0.0612	0	0	0	0	0	0	0	0
E2F	0.9353	0	0	0.0003	0	0	0	0	0	0	0	0
BAD	0.0006	0.8669	0.8669	0.8713	0.8669	0.8538	0	0	0	0	0	0
XIAP	0.1182	0	0	0.0568	0	0	0	0	0	0	0	0
CASP9	0.0941	0.9379	0.9379	0.9202	0.9379	0.9197	0	0.8669	0	0.8669	0	0.8669
CASP3	0.0081	0.8919	0.8919	0.8846	0.8919	0.8861	0	0.8669	0	0.8669	0	0.8669
Bcl2	0.1003	0	0	0.1153	0	0.12	0	0	0	0	0	0
BAX	0.8867	0.9287	0.9287	0.9165	0.9287	0.9114	0	0	0	0	0	0
TNF-α	0.582	0	0	0.5722	0	0.0152	0	0	0	0	0	0
IL-1	0.941	0	0	0.9353	0	0	0	0	0	0	0	0
IL-10	0.4021	0	0	0.3989	0	0	0	0	0	0	0	0
NF-kB	0.9427	0	0	0.8959	0	0.0152	0	0	0	0	0	0
ikB	0.0491	0	0	0.0846	0	0.0152	0	0	0	0	0	0
Akt	0.9386	0	0	0	0	0.004	0	0	0	0	0	0
PTEN	0.0011	0.8669	0.8669	0.1064	0.8669	0.8669	0	0	0	0	0	0
Ras	0.9297	0	0	0.0021	0	0.1154	0	0	0	0	0	0
ERK	0.9386	0	0	0	0	0.1154	0	0	0	0	0	0
JNK	0.9115	0	0	0.8987	0	0	0	0	0	0	0	0
